# Supplementary material for: Evidence for control of cerebral neurovascular function by circulating platelets in healthy older adults
Source: J Physiol. 2025 May 28;603(11):3379–404. doi: 10.1113/JP288405 (PMC12148208; doi:10.1113/JP288405)
Supplement: Supplementary file 3 — Table S1 Full results of partial correlation analyses. [file TJP-603-3379-s002.xlsx]

## Sheet: Table
IV			DV	Original correlation		Partial correlation								Comparing original and partial correlations
						IV		Age		Sex		BMI
				est	p	est	p	est	p	est	p	est	p	Change in estimate	Loses significance	Remains significant	Becomes significant
PC1			FWHM	-0.449936	0.00635106	-0.46337	0.00661213	-0.247518	0.164901	0.0833343	0.644753	-0.191643	0.285342	stronger	no	yes	no
			AUC	-0.405148	0.0148437	-0.549182	0.000933402	-0.0609962	0.735966	0.346772	0.048033	-0.424948	0.0136967	stronger	no	yes	no
			TTP	0.220226	0.196829	0.163452	0.363409	-0.0306168	0.865688	0.110148	0.541718	-0.0342454	0.84994	weaker	no	no	no
			Peak	-0.177864	0.298122	-0.27842	0.116663	0.0465564	0.796968	0.211378	0.237661	-0.403259	0.0199644	stronger	no	no	no
PC2			FWHM	0.259459	0.126343	0.322213	0.0674419	-0.29192	0.0992659	-0.125674	0.48588	-0.274362	0.122312	stronger	no	no	no
			AUC	0.118404	0.490137	0.220909	0.216672	-0.113793	0.528343	0.102097	0.571823	-0.440414	0.0103162	stronger	no	no	no
			TTP	0.317255	0.0593778	0.341292	0.0519206	-0.0495604	0.784166	0.191575	0.285514	-0.0798392	0.658733	stronger	no	no	no
			Peak	0.0311454	0.856734	0.116674	0.517884	0.0136705	0.939812	0.106269	0.556129	-0.424427	0.0138249	stronger	no	no	no
Agonist	Inhibitor	Measure	DV
ADP	Agonist Only	Sensitivity	FWHM	-0.583422	9.69071e-05	-0.591286	0.000146169	-0.222218	0.192708	-0.0204395	0.905813	-0.339374	0.0428753	stronger	no	yes	no
	Iloprost			-0.483842	0.00279198	-0.468933	0.00590954	-0.262681	0.139708	-0.180837	0.313884	-0.343484	0.0503366	weaker	no	yes	no
	PAPA-NONOate			-0.444629	0.00583035	-0.485445	0.00361185	-0.285619	0.101536	-0.297458	0.0875426	-0.384373	0.0248042	stronger	no	yes	no
CRP	Agonist Only			-0.0383996	0.826646	-0.0759209	0.679619	-0.247225	0.172518	-0.10882	0.553281	-0.215854	0.235416	stronger	no	no	no
	Iloprost			-0.0305429	0.86173	-0.0938249	0.609515	-0.280042	0.120572	-0.267287	0.139166	-0.293589	0.102915	stronger	no	no	no
	PAPA-NONOate			-0.244063	0.151432	-0.316816	0.0724324	-0.322363	0.067307	-0.262316	0.140279	-0.3388	0.0537698	stronger	no	no	no
TRAP-6	Agonist Only			-0.365956	0.0219541	-0.350065	0.0363487	-0.270053	0.111185	-0.122249	0.477533	-0.283722	0.0935592	weaker	no	yes	no
	Iloprost			-0.298797	0.0914336	-0.346634	0.0605764	-0.27091	0.14761	-0.313422	0.0916932	-0.345987	0.0610907	stronger	no	no	no
	PAPA-NONOate			-0.35774	0.0297147	-0.428824	0.0113895	-0.33189	0.055162	-0.15751	0.373654	-0.41755	0.0140082	stronger	no	yes	no
ADP	Agonist Only	Capacity		-0.394674	0.0129039	-0.398847	0.0159713	-0.328423	0.0505098	-0.0711645	0.680016	-0.246302	0.147596	stronger	no	yes	no
	Iloprost			-0.449308	0.00597778	-0.393382	0.0235211	-0.311096	0.0780313	-0.0916475	0.611983	-0.22821	0.201477	weaker	no	yes	no
	PAPA-NONOate			-0.438805	0.0065905	-0.369531	0.0314836	-0.268626	0.124502	-0.0756173	0.670809	-0.258282	0.140252	weaker	no	yes	no
CRP	Agonist Only			-0.157231	0.367037	-0.0934073	0.611115	-0.228249	0.208946	-0.0563432	0.759385	-0.170009	0.352243	weaker	no	no	no
	Iloprost			-0.286075	0.0957137	-0.116518	0.525382	-0.261782	0.147807	-0.133766	0.465465	-0.197675	0.278154	weaker	no	no	no
	PAPA-NONOate			-0.371559	0.0279711	-0.222226	0.221541	-0.204309	0.262014	-0.0657803	0.720573	-0.196338	0.281483	weaker	yes	no	no
TRAP-6	Agonist Only			-0.0979802	0.558396	-0.0497326	0.776631	-0.268965	0.1182	-0.0931243	0.59467	-0.202275	0.243893	weaker	no	no	no
	Iloprost			-0.434974	0.0128478	-0.260532	0.172253	-0.22326	0.244354	-0.136851	0.479014	-0.180128	0.349772	weaker	yes	no	no
	PAPA-NONOate			-0.346774	0.0354931	-0.177873	0.31421	-0.245657	0.161394	-0.142191	0.422447	-0.223628	0.203599	weaker	yes	no	no
ADP	Agonist Only	Sensitivity	AUC	-0.145425	0.377052	-0.242918	0.153421	-0.0512371	0.766644	0.0882339	0.608847	-0.463372	0.00442526	stronger	no	no	no
	Iloprost			-0.0665637	0.699707	-0.0962227	0.594253	-0.0669259	0.711344	-0.0643728	0.721912	-0.482587	0.0044502	stronger	no	no	no
	PAPA-NONOate			-0.139673	0.409662	-0.221187	0.208707	-0.0990693	0.57723	-0.0562645	0.751961	-0.500426	0.00257784	stronger	no	no	no
CRP	Agonist Only			-0.0595614	0.733951	-0.165548	0.365206	-0.15574	0.394682	0.0522921	0.776231	-0.449715	0.00981231	stronger	no	no	no
	Iloprost			0.0585639	0.738249	-0.0445291	0.808786	-0.0728927	0.691761	-0.0792575	0.666331	-0.482285	0.0051842	weaker	no	no	no
	PAPA-NONOate			-0.180472	0.292204	-0.321622	0.0679749	-0.172009	0.338477	-0.0199886	0.912085	-0.538027	0.00124014	stronger	no	no	no
TRAP-6	Agonist Only			-0.370108	0.0203866	-0.478571	0.00315198	-0.0300312	0.86197	0.127995	0.456917	-0.502287	0.00179859	stronger	no	yes	no
	Iloprost			-0.181818	0.309883	-0.250687	0.181491	-0.0205702	0.914082	-0.104821	0.58146	-0.498159	0.00508585	stronger	no	no	no
	PAPA-NONOate			-0.085611	0.614399	-0.271149	0.120868	-0.125814	0.478324	0.0239751	0.892938	-0.525912	0.00140105	stronger	no	no	no
ADP	Agonist Only	Capacity		-0.255252	0.116813	-0.309724	0.0660248	-0.106918	0.534828	0.112378	0.51405	-0.442862	0.00683313	stronger	no	no	no
	Iloprost			-0.205729	0.228691	-0.134117	0.456812	-0.0763939	0.672626	-0.0240068	0.894502	-0.450605	0.00849873	weaker	no	no	no
	PAPA-NONOate			-0.271347	0.104262	-0.286864	0.0999892	-0.0805007	0.650855	0.0893437	0.61533	-0.453915	0.00700828	stronger	no	no	no
CRP	Agonist Only			-0.245936	0.154412	-0.245321	0.175953	-0.110843	0.545881	0.159738	0.382504	-0.362761	0.0412964	weaker	no	no	no
	Iloprost			-0.245167	0.155747	-0.0915582	0.61822	-0.0597701	0.745219	-0.000861998	0.996264	-0.40487	0.0215285	weaker	no	no	no
	PAPA-NONOate			-0.29296	0.0876493	-0.317628	0.0764796	-0.0517574	0.778462	0.199257	0.274249	-0.386579	0.0288463	stronger	no	no	no
TRAP-6	Agonist Only			-0.222563	0.179254	-0.278879	0.104734	-0.104415	0.550555	0.147758	0.396959	-0.403021	0.0163721	stronger	no	no	no
	Iloprost			-0.207864	0.253622	-0.0303444	0.87583	0.00239242	0.990173	-0.058909	0.761475	-0.405131	0.0292441	weaker	no	no	no
	PAPA-NONOate			-0.24834	0.138321	-0.158637	0.3702	-0.0688651	0.698764	0.0364559	0.837815	-0.411343	0.0156541	weaker	no	no	no
ADP	Agonist Only	Sensitivity	TTP	-0.152316	0.354612	-0.176354	0.303541	-0.0798697	0.643331	0.118732	0.490386	-0.0961607	0.576914	stronger	no	no	no
	Iloprost			-0.260544	0.124848	-0.274143	0.122623	-0.13591	0.450759	0.127985	0.477831	-0.126977	0.481333	stronger	no	no	no
	PAPA-NONOate			-0.0637978	0.707564	-0.0590083	0.740271	-0.161375	0.361891	0.0560071	0.75306	-0.126622	0.475481	weaker	no	no	no
CRP	Agonist Only			-0.21186	0.221786	-0.229478	0.20644	-0.0576471	0.753986	0.15871	0.385614	-0.0710382	0.699235	stronger	no	no	no
	Iloprost			-0.192719	0.267355	-0.252837	0.162666	-0.201526	0.268708	0.069055	0.707258	-0.164778	0.367469	stronger	no	no	no
	PAPA-NONOate			0.0287271	0.86791	-0.0186799	0.917821	-0.150211	0.40407	0.0425115	0.814287	-0.111288	0.537517	weaker	no	no	no
TRAP-6	Agonist Only			0.00831099	0.959952	0.00213176	0.990155	-0.119501	0.48756	0.0695111	0.687069	-0.0879937	0.609827	weaker	no	no	no
	Iloprost			-0.226169	0.205649	-0.251723	0.179633	-0.178963	0.344028	0.157319	0.406401	-0.0967498	0.611033	stronger	no	no	no
	PAPA-NONOate			0.0550363	0.746296	0.000452765	0.997972	-0.169387	0.338219	0.0516552	0.771719	-0.116723	0.510921	weaker	no	no	no
ADP	Agonist Only	Capacity		0.262611	0.106281	0.251705	0.138635	-0.128796	0.454081	-0.00412107	0.980969	-0.112788	0.512507	weaker	no	no	no
	Iloprost			0.112876	0.512176	0.109901	0.542632	-0.187157	0.29698	0.0124962	0.944974	-0.141716	0.431463	weaker	no	no	no
	PAPA-NONOate			0.244994	0.143887	0.270022	0.122481	-0.216334	0.219122	-0.0865887	0.626311	-0.168967	0.339437	stronger	no	no	no
CRP	Agonist Only			0.429407	0.0100464	0.429796	0.0140857	-0.131134	0.474367	-0.0421833	0.818688	-0.169419	0.353941	stronger	no	yes	no
	Iloprost			0.35921	0.0340696	0.494362	0.00402748	-0.224434	0.216864	-0.318439	0.0756896	-0.359058	0.0435713	stronger	no	yes	no
	PAPA-NONOate			0.154927	0.374188	0.206209	0.257505	-0.201248	0.269382	-0.102933	0.575067	-0.164112	0.369437	stronger	no	no	no
TRAP-6	Agonist Only			0.204947	0.217082	0.154967	0.374064	-0.0849883	0.62738	0.049263	0.778687	-0.0558614	0.749933	weaker	no	no	no
	Iloprost			0.32483	0.069685	0.412162	0.0263008	-0.309046	0.102833	-0.171781	0.372913	-0.295115	0.120141	stronger	no	no	yes
	PAPA-NONOate			0.129296	0.445648	0.18861	0.285402	-0.22161	0.207815	-0.0591173	0.739808	-0.183346	0.299304	stronger	no	no	no
ADP	Agonist Only	Sensitivity	Peak	0.107651	0.514203	0.00997287	0.953966	0.0738683	0.668539	0.0936984	0.586753	-0.399707	0.0157245	weaker	no	no	no
	Iloprost			0.16377	0.339879	0.11347	0.529521	0.126224	0.483959	0.0430089	0.812152	-0.507582	0.00256804	weaker	no	no	no
	PAPA-NONOate			0.0424472	0.803015	-0.0483382	0.786027	0.0913008	0.607579	0.105974	0.550842	-0.497188	0.00277635	stronger	no	no	no
CRP	Agonist Only			-0.138883	0.426223	-0.2584	0.153305	-0.0120358	0.947873	0.0801985	0.662601	-0.460832	0.0079457	stronger	no	no	no
	Iloprost			0.0668301	0.702876	-0.0377022	0.837679	0.119382	0.51518	0.0789934	0.667379	-0.515241	0.00254651	weaker	no	no	no
	PAPA-NONOate			-0.150608	0.380609	-0.305541	0.0837834	0.00825687	0.963626	0.15202	0.398368	-0.559749	0.000706549	stronger	no	no	no
TRAP-6	Agonist Only			-0.244545	0.133516	-0.367894	0.0272769	0.14704	0.392125	0.181406	0.289672	-0.432257	0.00846893	stronger	no	no	yes
	Iloprost			-0.0999332	0.57869	-0.17131	0.365385	0.19311	0.306578	0.0541127	0.776409	-0.520339	0.00320226	stronger	no	no	no
	PAPA-NONOate			0.0614217	0.718001	-0.157651	0.373221	0.0889888	0.61674	0.147855	0.404006	-0.514068	0.00187092	stronger	no	no	no
ADP	Agonist Only	Capacity		-0.0520427	0.753031	-0.0859452	0.618205	0.0797257	0.643931	0.120884	0.482498	-0.394447	0.0172851	stronger	no	no	no
	Iloprost			-0.0227873	0.895051	0.0485135	0.788622	0.143686	0.425022	0.0432564	0.81109	-0.503214	0.00283546	stronger	no	no	no
	PAPA-NONOate			-0.0704459	0.678644	-0.122455	0.490242	0.105154	0.553944	0.150798	0.394607	-0.479394	0.00412166	stronger	no	no	no
CRP	Agonist Only			-0.178531	0.304835	-0.179758	0.324889	0.0262121	0.886762	0.155254	0.396177	-0.364539	0.0402389	stronger	no	no	no
	Iloprost			-0.130289	0.455672	0.00409232	0.982266	0.12575	0.492855	0.0544865	0.767093	-0.470925	0.00652127	weaker	no	no	no
	PAPA-NONOate			-0.140245	0.421656	-0.231903	0.201552	0.101905	0.578911	0.248609	0.17005	-0.435684	0.0126853	stronger	no	no	no
TRAP-6	Agonist Only			-0.0933822	0.577091	-0.135172	0.438807	0.0566293	0.746608	0.124758	0.475184	-0.391124	0.0201632	stronger	no	no	no
	Iloprost			-0.0175969	0.923846	0.173305	0.368624	0.159424	0.40877	-0.0548531	0.777474	-0.510248	0.00468512	stronger	no	no	no
	PAPA-NONOate			-0.0732922	0.666397	-0.0363547	0.838259	0.0930016	0.600877	0.107277	0.545924	-0.458931	0.00633252	weaker	no	no	no

## Sheet: Table Legend
Table Legend
Full results of partial correlation analyses. Corresponding to results section ‘The association between platelet reactivity and cerebral neurovascular function is not attributable to demographic differences’ and Figure 5. Correlations between platelet reactivity and cerebral neurovascular function accounting for demographic variables were not meaningfully different from the total correlations. Pr…
