# Supplementary material for: Evidence for control of cerebral neurovascular function by circulating platelets in healthy older adults
Source: J Physiol. 2025 May 28;603(11):3379–404. doi: 10.1113/JP288405 (PMC12148208; doi:10.1113/JP288405)
Supplement: Supplementary file 4 — Data S1 [file TJP-603-3379-s001.csv]

	sub	age	sex	BMI	PBA_ADP_iloprost_Capacity	PBA_ADP_iloprost_Sensitivity	PBA_ADP_PAPANONOate_Capacity	PBA_ADP_PAPANONOate_Sensitivity	PBA_ADP_vehicle_Capacity	PBA_ADP_vehicle_Sensitivity	PBA_CRP_iloprost_Capacity	PBA_CRP_iloprost_Sensitivity	PBA_CRP_PAPANONOate_Capacity	PBA_CRP_PAPANONOate_Sensitivity	PBA_CRP_vehicle_Capacity	PBA_CRP_vehicle_Sensitivity	PBA_TRAP6_vehicle_Capacity	PBA_TRAP6_vehicle_Sensitivity	PBA_TRAP6_iloprost_Capacity	PBA_TRAP6_iloprost_Sensitivity	PBA_TRAP6_PAPANONOate_Capacity	PBA_TRAP6_PAPANONOate_Sensitivity	HRF_V1_FWHM	HRF_V1_AUC	HRF_V1_Peak	HRF_V1_TTP	PVR_ACh	PVR_SNP	CVR_arrivaltime_normocapnia	CVR_arrivaltime_hypercapnia	CVR_arrivaltime_hypocapnia	CVR_perfusion_normocapnia	CVR_perfusion_hypercapnia	CVR_perfusion_hypocapnia	CVR_wholebrain_ CVRhypercapnia	CVR_V1_CVRhypercapnia	CVR_V1_CVRhypocapnia	PBA_PCA_PC1	PBA_PCA_PC2	PBA_PCA_phenotypegroup
1	sub-0014	63	2	23.9	0.774725274725275	0.706332341691458	0.876343612334802	0.394613082513895	0.92	0.29	0.779440468445023	0.799461641991924	0.822897369396073	0.899720357941835	0.9	0.84	0.69	0.76	0.90189393939394	0.569750367107195	0.924358974358975	0.611380985426787	9.17832734699799	27.8336179710046	3.63001559250099	10.8	274.4186047	272	0.00011	8.5e-05	7.3e-05	37.664181	42.181825	27.297598	4.517644	5.404751335	-11.9328056	-2.0145016323555	-0.507382884019308	G1
2	sub-0044	62	1	25	0.376923076923077	0.279218019549511	0.378854625550661	0.2248824283882	0.5	0.13	0.484059856864021	0.338268281740691	0.602815857725083	0.386465324384787	0.65	0.16	0.63	0.37	0.785227272727273	0.221732745961821	0.291375291375291	0.248438584316447	9.04918585853033	18.671726750283	2.22689786386418	6.4	151.0204082	333.3333333	0.000141	8e-05	0.000112	31.702992	46.215047	25.971086	14.512055	13.94322883	-12.68697224	0.592888653834354	1.23488654069479	G3
3	sub-0010	52	1	26	0.244505494505494	0.318317042073948	0.298678414096916	0.318512184694314	0.29	0.22	0.051398828887443	0.535217586361597	0.406076324564654	0.503914988814318	0.39	0.35	0.39	0.08	0.618181818181818	0.388154674498287	0.099067599067599	0.231089521165857	9.53507419632357	21.1659105431389	3.08406095005956	4.4	152.8735632	315	4.9e-05	8e-05	5.3e-05	24.85201	34.248277	23.391881	9.396267	4.883961641	-4.56421136	2.53829164640435	0.351194163371604	G2
4	sub-0032	69	1	25.2	NA	NA	0.718942731277533	0.152201795639162	1	0.14	NA	NA	0.930937384216376	0.485458612975392	1	0.47	1	0.42	NA	NA	0.908508158508158	0.244968771686329	9.368442324069	11.2111471211889	1.29061872959392	6.4	286.9565217	512.9032258	8.4e-05	9.2e-05	0.000161	29.928863	41.84001	22.093193	11.911147	6.239207656	-7.909034137	-2.45169078805634	1.68712127410474	G3
5	sub-0029	68	1	26.6	0.302197802197802	0.31619209519762	0.157246696035242	0.203933304831124	0.18	0.42	0.237475601821731	0.438761776581426	0.404964801778436	0.278523489932886	0.42	0.65	0.15	0.61	0.539393939393939	0.417523250122369	0.0651223776223774	0.037126995142263	9.7772902587909	23.7620367095735	2.5997303207562	4.4	82.10526316	204.8275862	3.3e-05	3.1e-05	3.3e-05	33.457319	34.716634	18.598259	1.259315	-0.279659463	-14.99947194	2.23944477490119	-1.81849661291148	G2
6	sub-0022	64	1	29.7	0.52032967032967	0.270293242668933	0.266519823788546	0.386489952971355	0.46	0.21	0.363695510735198	0.240915208613728	0.59614672100778	0.445749440715884	0.57	0.26	0.6	0.17	NA	NA	0.509324009324009	0.457321304649549	9.1819147733555	20.5108447755683	2.44743405253576	6	242.6229508	359.2592593	0.000504	0.000421	0.000461	47.978239	43.060354	43.125681	-4.91788500000001	-7.24344065	-2.050624588	1.12122161430857	1.03471909075088	G2
7	sub-0015	75	2	26.4	0.574175824175824	0.431364215894602	0.514096916299559	0.564771269773408	0.54	0.77	0.409238776837996	0.502916105877075	0.697665802148944	0.577181208053691	0.71	0.57	0.73	0.72	0.790151515151515	0.409202153695546	0.586247086247086	0.666204024982651	5.63964577789129	7.22678435367168	1.13673534823109	6	112.5	47.76119403	0.00013	0.000176	0.000125	37.974648	29.849789	18.708485	-8.124859	-0.492327025	-16.3702085	-1.01669120000376	-1.24953691767309	G1
8	sub-0026	54	2	25.5	0.761538461538462	0.446663833404165	0.809691629955947	0.419837537409149	0.83	0.84	0.773584905660378	0.391206819201436	0.775472397184142	0.447427293064877	0.76	0.81	0.74	0.98	0.975	0.774351443954968	0.733682983682984	0.822172102706454	7.74116319888499	9.54527486859995	1.47216032246901	8.8	46.15384615	26.31578947	0.000339	0.000252	0.000173	30.275838	46.042172	25.157581	15.766334	10.73289284	-4.206294793	-2.34820691586297	-2.09895933415125	G1
9	sub-0016	63	1	23.5	0.678021978021978	0.425414364640884	0.684140969162995	0.491235570756734	0.85	0.3	0.430058555627847	0.530282637954239	0.698777324935161	0.598993288590604	0.77	0.71	0.77	0.82	0.540909090909091	0.526676456191874	0.506410256410256	0.682859125607217	6.69734461483817	6.44173372183784	1.0217074124409	5.2	215.5172414	171.1864407	6.5e-05	7.8e-05	7.7e-05	23.902277	25.680394	18.352388	1.778117	3.918896643	-8.305491258	-1.79318536825355	-0.525635801695656	G1
10	sub-0042	61	1	28.7	0.10021978021978	0.192945176370591	0.169603524229075	0.209063702436939	0.39	0.35	0.233571893298634	0.468371467025572	0.493886624675806	0.545302013422818	0.51	0.82	0.44	0.41	0.651136363636364	0.206069505628977	0.221445221445221	0.181818181818182	8.8003020734695	19.0334048956535	2.4305307460823	6.4	69.60784314	264.1304348	0.000163	0.000148	0.000145	21.341023	30.894322	17.917115	9.553299	7.298049427	-5.98258044	1.19481461758878	-1.15271928173667	G2
11	sub-0005	59	1	28.5	NA	NA	NA	NA	0.85	0.77	NA	NA	NA	NA	0.66	0.32	0.76	0.39	NA	NA	NA	NA	3.92124317399065	16.7212313358489	3.58583887019557	6.4	100	116.9811321	0.000229	0.000146	0.000121	29.36263	43.454522	17.271919	14.091892	24.29456711	-14.33687431	-1.14984779199285	-0.039794780587332	G3
12	sub-0021	69	2	21.5	0.900384615384615	0.816404589885253	0.510132158590308	0.665241556220607	0.49	0.95	0.614183474300586	0.971736204576043	0.802889959244165	0.808165548098434	0.32	0.63	0.76	1	0.889393939393939	0.848751835535976	0.851398601398602	0.547536433032616	5.07329763097787	17.830017136971	3.13343574976966	4.8	50	320.3125	0.000105	0.00013	7.9e-05	29.862459	31.211675	17.797626	1.349216	1.710687893	-16.60281821	-0.541794402015439	-2.86355407644392	G1
13	sub-0041	58	2	25.3	0.25054945054945	0.15006374840629	0.718061674008811	0.201368106028217	0.35	0	0.812621990891347	0.356662180349933	0.76880326046684	0.450782997762863	0.85	0.43	0.99	0.66	0.729166666666667	0.418502202643172	0.473193473193473	0.4323386537127	10.3430183931499	19.4560450358929	2.1729630474447	10.4	118.3333333	46.51162791	6.1e-05	6e-05	6.9e-05	30.809349	35.211294	18.841321	4.401945	8.314133298	-25.93411642	-0.769893911620045	0.993821098250579	G3
14	sub-0004	55	2	23.6	NA	NA	NA	NA	0.67	0.52	NA	NA	NA	NA	0.53	0.25	0.78	0.3	NA	NA	NA	NA	9.75733255882876	25.4894939203262	2.74723115175591	4.8	204.1666667	173.6842105	5.8e-05	7.1e-05	0.000106	40.107436	39.497273	35.513378	-0.610163	-6.828494592	-6.190790874	-0.112914781686239	0.457095986280822	G3
15	sub-0024	64	1	26.7	0.10021978021978	0.15006374840629	0.387665198237886	0.271483539974348	0.39	0	0.320754716981132	0.299685957828623	0.502778806965543	0.49496644295302	0.67	0.63	0.34	0.12	0.673484848484849	0.179148311306901	0.283799533799534	0.240804996530187	9.63979659133695	12.7068077911357	1.7509960186942	4.4	357.3770492	614.8148148	9e-05	6.7e-05	6.7e-05	23.443808	32.049599	14.520869	8.605791	4.691641792	-11.5073109	1.75761307033778	0.575994229911622	G2
16	sub-0017	56	2	18.8	0.121978021978022	0.282617934551636	0.313656387665198	0.258657545959812	0.26	0.38	0.173715029277814	0.424854194706146	0.430159318266024	0.350111856823266	0.46	0.43	0.54	0.25	0.630681818181818	0.327949094468918	0.0651223776223774	0.376821651630812	10.2806270742755	32.8113646304993	3.37073567442734	4.8	68.18181818	76.47058824	NA	NA	0.000144	NA	NA	22.481602	NA	1.649886179	-12.70962383	1.69361096493459	-0.155154604261022	G2
17	sub-0035	58	1	22	0.263736263736264	0.235869103272418	0.206607929515418	0.354852501068833	0.6	0.43	0.308392973324659	0.575145805293853	0.447573175250093	0.582214765100671	NA	NA	NA	0.67	0.700378787878788	0.444444444444445	0.241841491841492	0.359472588480222	13.8117977095043	21.7384595998746	2.38432412246642	10.8	392	673.4693878	0.000112	0.000175	0.000163	34.45151	32.763763	19.944831	-1.687747	-7.12893354	-16.84430223	NA	NA	NA
18	sub-0040	70	1	24.4	0.729120879120879	0.150446238844029	0.629074889867841	0.156904660111159	0.67	0	0.728692257644762	0.21040825482279	0.69544275657651	0.045357941834452	0.7	0	0.93	0	0.91969696969697	0.133920704845815	0.636363636363636	0.122137404580153	10.145326972915	31.3146643861141	3.6763072223852	10.4	64.44444444	104	6.7e-05	7.1e-05	0.00016	39.30844	43.48585	26.294171	4.17741	0.482841585	-23.41279662	0.0464384935500144	2.93595031235084	G3
19	sub-0050	62	2	20.1	0.744505494505495	0.772205694857629	0.710132158590308	0.751175716117999	0.58	0.82	0.524398178269356	0.971736204576043	0.749536865505743	0.77013422818792	NA	NA	0.61	0.71	0.657954545454546	0.860988742046011	0.81993006993007	0.58501040943789	8.76176129810402	24.8558722854045	3.113242235268	4.8	160	31.57894737	0.000139	0.000143	0.000191	41.462315	46.175564	28.81123	4.713249	4.266151571	-12.18910171	NA	NA	NA
20	sub-0033	52	2	18.7	0.504395604395605	0.206969825754356	0.517621145374449	0.078537836682343	0.68	0.18	0.446324007807417	0.458950201884253	0.607261948869952	0.51006711409396	0.65	0.37	0.65	0.29	0.772727272727273	0.233480176211454	0.405594405594405	0.250520471894518	9.96741138525302	21.6963591780936	2.55875909437539	10	25.86206897	100	3.7e-05	6.5e-05	5.8e-05	49.219418	48.501472	34.671938	-0.717945999999998	-1.458490146	-17.53181855	0.148499106488074	0.936582823955698	G3
21	sub-0007	66	2	22.7	NA	NA	NA	NA	0.93	0.64	NA	NA	NA	NA	0.83	0.65	0.36	0.4	NA	NA	NA	NA	8.91864791404119	27.2310038256368	3.21872811080275	10.4	50	65.78947368	0.00021	0.000152	0.000238	35.307466	47.645572	22.719083	12.338106	12.15984412	-12.71807805	-0.878476614130082	-0.594860239999036	G1
22	sub-0048	71	1	27.5	0.262637362637363	0.497237569060774	0.38942731277533	0.465583582727662	0.49	0.6	NA	NA	NA	NA	NA	NA	0.28	0.48	0.818560606060606	0.436123348017621	0.081002331002331	0.135322692574601	7.55733109554063	19.527051070057	2.89606936662739	4.8	58.33333333	456.25	0.000102	7.6e-05	0.000169	29.153253	39.635711	17.814391	10.482458	13.84831027	-16.73065331	NA	NA	NA
23	sub-0030	80	1	24.6	0.276373626373626	0.269443263918402	0.447577092511013	0.31722958529286	0.41	0.94	0.0767729342875732	0.21040825482279	0.50389032975176	0.045357941834452	0.36	0	0.54	0.6	NA	NA	0.252331002331002	0.235947258848022	4.46423777847352	12.0232306282493	2.17283632218505	6	1.470588235	66.07142857	9.8e-05	7.5e-05	0.000119	30.183598	36.5349	20.578402	6.351302	3.159474397	-8.745142617	-0.259026065336982	0.744379881449572	G3
24	sub-0036	59	2	28.6	0.282417582417582	0.18529536761581	0.679295154185022	0.176571184266781	0.29	0.28	0.53675992192583	0.493494840735756	0.644683216005928	0.485458612975392	0.59	0.24	0.7	0.17	0.814772727272727	0.148800783162017	0.57983682983683	0.092990978487162	10.4720872570918	25.3757182350541	2.44788563673881	10	154.5454545	102.4390244	0.000158	0.00026	0.000163	36.549684	38.061407	28.276654	1.511723	-2.817553005	-13.18409412	1.19218963299792	0.996223030284502	G2
25	sub-0027	60	2	34.3	0.537362637362637	0.215894602634934	0.763436123348018	0.241983753740915	0.73	0.54	0.844502277163305	0.21040825482279	0.81882178584661	0.506152125279642	0.95	0.36	0.97	0.28	0.977083333333333	0.323543808125306	0.863636363636363	0.419847328244275	6.48780457463573	10.2137814913243	1.6496584969651	6	123.6111111	157.5757576	0.000239	0.000297	0.000117	8.23548	9.289687	4.570629	1.054207	-0.079406707	-3.373314315	-1.70495068943974	1.1180952638512	G3
26	sub-0031	55	1	29.4	0.607142857142857	0.288567785805355	0.157246696035242	0.183839247541685	0.48	0.44	0.303188028627196	0.525796321220278	0.64023712486106	0.211968680089486	0.47	0.53	0.52	0.62	0.749242424242424	0.656877141458639	0.428904428904429	0.037126995142263	11.3055691760211	21.5704280528534	2.01288808345812	3.6	382.3529412	916.6666667	0.00012	0.000122	0.000126	41.581304	47.627917	27.283372	6.04661299999999	1.530497925	-12.91071178	0.617775435434043	-1.02110645084159	G2
27	sub-0034	67	2	24.8	0.434065934065934	0.420314492137697	0.333920704845815	0.173578452330056	0.62	0.14	0.337020169160703	0.532077164647824	0.744720266765469	0.362975391498881	0.72	0.4	0.82	0.07	0.774621212121212	0.385217816935879	0.63986013986014	0.489243580846634	10.4465453651535	32.7896593038529	3.63489581205368	4.4	17.0212766	9.302325581	9.5e-05	7.5e-05	7.4e-05	41.526813	43.359467	39.944898	1.83265400000001	0.048976531	0.597769781	0.0500129141467809	1.58430630124602	G3
28	sub-0051	65	1	24	0.552747252747253	0.674883127921802	0.653744493392071	0.738349722103463	0.4	0.81	0.286922576447625	0.89771197846568	NA	0.36744966442953	NA	NA	0.69	0.65	0.776893939393939	0.572197748409202	0.566433566433567	0.648160999306038	9.52880289171524	28.9117329696805	3.14576568702261	6.8	200	114.9253731	0.000143	2e-04	0.000149	30.092637	31.574976	26.56446	1.482339	-1.211263056	-5.587785875	NA	NA	NA
29	sub-0013	56	1	24.7	0.41043956043956	0.816404589885253	0.615418502202643	0.75335613510047	0.52	0.35	0.24202992843201	0.949753252579632	0.55909596146721	0.883109619686801	0.51	1	0.61	0.03	NA	0.865589818893784	0.454545454545455	0.822172102706454	9.35196105655318	25.045723015875	2.82539403615289	4.8	265.9574468	276.4705882	9.4e-05	0.000115	0.000124	35.353211	41.493365	23.456788	6.140154	9.000703447	-8.972064122	0.991151388710017	-0.621945015626802	G2
30	sub-0019	59	1	31.7	0.900384615384615	0.315767105822355	0.496035242290749	0.078537836682343	0.47	0.09	0.77878985035784	0.326155226558995	0.588736569099667	0.385346756152125	0.62	0.35	0.47	0	0.916287878787879	0.323054331864905	0.505244755244755	0.090215128383067	9.36057709165821	25.1603059601923	2.99616049713961	10.4	318.6440678	541.2698413	0.000197	0.000155	0.000235	37.895381	44.192206	31.340357	6.296825	3.681976523	-5.143594878	1.57563447679485	1.29944770936744	G2
31	sub-0049	52	2	33.8	0.898901098901099	0.494262643433914	0.876343612334802	0.474989311671654	1	0.63	0.844502277163305	0.441453566621803	0.930937384216376	0.35178970917226	1	0.23	0.92	0.67	0.969318181818182	0.420460107684777	0.924358974358975	0.498265093684941	5.44723153655524	21.4011043597517	3.25997398066051	10.4	212.5	65.33333333	0.00024	NA	NA	26.737436	NA	NA	NA	NA	NA	-2.95361045474726	0.734800137092494	G3
32	sub-0037	61	1	21	0.174725274725275	0.306417339566511	0.305726872246696	0.448054724241129	0.37	0.45	0.0891346779440467	0.56393001345895	0.534642460170433	0.594519015659955	0.68	0.92	0.39	0.28	NA	NA	0.0775058275058274	0.541984732824427	9.80939176043827	25.8828004145438	3.13680529169103	10.4	255.7522124	200.8695652	2.1e-05	2.7e-05	1.7e-05	34.109268	37.913297	24.899785	3.804029	6.363251051	-9.381528823	0.9835678242776	-1.10711135436138	G2
33	sub-0020	58	2	25.2	0.602747252747253	0.214619634509137	0.157246696035242	0.085079093629756	0.99	0.22	0.824333116460638	0.401525347689547	0.842904779547981	0.237695749440716	1	0.38	1	0.31	0.935227272727273	0.139990210474792	0.301864801864802	0.037126995142263	9.96233785375286	21.4370672877002	2.27926926684949	8.4	38.0952381	104	0.000164	0.000151	0.000167	51.992929	57.118714	30.908788	5.125785	4.211743021	-30.31694981	-2.32420581936277	1.9132000497012	G3
34	sub-0012	75	1	25.4	NA	NA	NA	NA	NA	NA	NA	NA	NA	NA	NA	NA	NA	NA	NA	NA	NA	NA	10.5538102740073	25.9739577674412	2.5729156725696	4.4	108.3333333	326.9230769	3.7e-05	4e-05	8.8e-05	28.724406	34.986755	15.724614	6.262349	8.042699233	-14.56200873	NA	NA	NA
35	sub-0008	56	2	34.9	0.900384615384615	0.517637059073523	0.756387665198238	0.474134245404019	NA	NA	0.844502277163305	0.858681022880216	0.862912189699889	0.899720357941835	NA	NA	NA	NA	0.977083333333333	0.67498776309349	0.823426573426573	0.789729354614851	2.58182991869143	1.15843612489401	0.466827335991731	5.6	125.7142857	331.5789474	NA	NA	NA	NA	NA	NA	NA	4.026491163	-9.249913897	NA	NA	NA
36	sub-0011	65	2	21.9	0.802197802197802	0.494262643433914	0.747577092511013	0.359982898674647	0.73	0.57	0.698763825634353	0.486316733961418	0.7532419414598	0.432326621923938	0.76	0.4	0.89	0.45	0.934469696969697	0.409691629955947	0.721445221445221	0.46911866759195	4.57561944328389	17.8270152147915	3.7245275923922	4.8	52.17391304	104.4776119	6.1e-05	6.6e-05	0.000138	27.945132	40.276783	19.445879	12.331651	12.62118353	-9.834822704	-1.3666443534458	0.324370357133042	G3
37	sub-0025	55	2	27.9	0.748901098901099	0.319592010199745	0.433039647577092	0.283882000855066	0.75	0.3	0.595315549772284	0.499775684163302	0.671730270470545	0.479865771812081	0.73	0.35	0.8	0.17	0.808333333333333	0.23201174743025	0.418414918414919	0.166551006245663	8.1868243804794	15.8651918524987	1.98245536441677	8.4	383.5616438	621.9512195	7.8e-05	7.8e-05	0.000138	45.502405	56.358851	24.071007	10.856446	8.747192405	-29.17173885	-0.486534636628669	1.30340872518468	G3
38	sub-0038	61	2	18.1	0.322527472527473	0.225669358266043	0.29295154185022	0.078537836682343	0.43	0.45	0.288223812621991	0.365634813817855	0.607261948869952	0.552013422818792	0.47	0.9	0.59	0.3	0.759090909090909	0.20704845814978	0.0651223776223774	0.446911866759195	9.06632326606997	38.6018309108262	4.40883784439816	5.2	19.60784314	36.73469388	9.5e-05	6.6e-05	0.000115	39.97609	47.027559	21.581233	7.051469	6.081510187	-27.35575837	0.9324909833448	-1.21196453515733	G2
39	sub-0047	71	2	19.9	0.323626373626374	0.408839779005525	0.694273127753304	0.456177853783668	0.71	0.55	0.69355888093689	0.228802153432032	0.75842904779548	0.29586129753915	0.75	0.08	0.76	0.25	0.84469696969697	0.333333333333333	0.476107226107226	0.402498265093685	9.36467982041384	49.1321674853668	5.34754929643549	10	63.15789474	357.4074074	0.000245	0.000139	0.000295	34.934372	35.439757	19.877801	0.505384999999997	-4.264901738	-21.04192397	-0.596530787473945	1.19968755266518	G3
40	sub-0046	63	2	22.3	0.573626373626374	0.484062898427539	0.469603524229075	0.53612654980761	0.25	0.52	0.474300585556278	0.85464333781965	0.650611337532419	0.72986577181208	0.54	0.51	0.67	0.51	0.845833333333333	0.441018110621635	0.62004662004662	0.702984038861901	9.98617102465565	29.0884847295586	3.23169095363147	9.2	242.5531915	266.6666667	0.000136	8.3e-05	0.000106	20.883227	37.301882	19.663748	16.418655	14.99707935	-6.014018505	0.739367109942292	-0.782273670026424	G2
41	sub-0028	63	2	27.7	0.698901098901099	0.816404589885253	0.876343612334802	0.177853783668234	0.65	0.9	0.80871828236825	0.711081202332885	0.930937384216376	0.451342281879195	0.94	0.99	0.96	0.87	0.973484848484849	0.764072442486539	0.924358974358975	0.299097848716169	8.19722976551272	14.481695785358	2.06029605113234	4.4	59.52380952	0	0.000188	0.000321	0.000151	41.671709	45.731404	29.15698	4.059695	5.106447916	-19.33045329	-2.76654658994152	-2.0347247958523	G1
42	sub-0039	NA	NA	NA	NA	NA	NA	NA	NA	NA	NA	NA	NA	NA	NA	NA	NA	NA	NA	NA	NA	NA	NA	25.2819878806571	NA	NA	NA	NA	NA	NA	NA	NA	NA	NA	NA	NA	NA	2.11101766316482	1.13525823471417	G2
